# Supplementary material for: An updated analysis of safety climate and downstream outcomes in two convenience samples of U.S. fire departments (FOCUS 1.0 and 2.0 survey waves)
Source: Inj Epidemiol. 2024 May 21;11:19. doi: 10.1186/s40621-024-00502-8 (PMC11106928; doi:10.1186/s40621-024-00502-8)
Supplement: Supplementary file 1 — Additional file 1: Supplemental Table 1. Linear regression models examining the relationship between safety climate scores and safety behaviors/organizational outcomes for FOCUS 1.0 and FOCUS 2.0, adjusting for organization type. Supplemental Table 2. Multilevel logistic regression between safety climate and injury status for FOCUS 1.0 and 2.0, adjusting for organization type. Supplemental Table 3. Linear regression models examining the relationship between safety climate scores and safety behaviors/organizational outcomes for FOCUS 1.0 and FOCUS 2.0 overall and stratified by organization type, excluding departments that have assessed with FOCUS more than once. Supplemental Table 4. Multilevel logistic regression between safety climate and injury status among individuals stratified by organization type for FOCUS 1.0 and 2.0, excluding departments that have assessed with FOCUS more than once. Supplemental Table 5. Linear regression models examining the relationship between safety climate scores and safety behaviors/organizational outcomes for FOCUS 1.0 and FOCUS 2.0 overall and stratified by organization type, excluding departments with <60% response rate. Supplemental Table 6. Multilevel logistic regression between safety climate and injury status among individuals stratified by organization type for FOCUS 1.0 and 2.0, excluding departments with <60% response rate. Supplemental Table 7. Descriptive characteristics of FOCUS 1.0 and 2.0 analytic sample stratified by fire department organization type, for comparison between departments that assessed before and during the U.S. COVID-19 response. Supplemental Table 8. Linear regression models examining the relationship between safety climate scores and safety behaviors/organizational outcomes for FOCUS 2.0 overall and stratified by organization type, for comparison between departments that assessed before and during the U.S. COVID-19 response. Supplemental Table 9. Multilevel logistic regression between safety climate an [file 40621_2024_502_MOESM1_ESM.xlsx]

## Sheet: Suppl. Table 1
Supplemental Table 1: Linear regression models examining the relationship between safety climate scores and safety behaviors/organizational outcomes for FOCUS 1.0 and FOCUS 2.0, adjusting for organization type
	FOCUS 1.0 (n=269 Departments)								FOCUS 2.0 (n=168 Departments)
	Overall								Overall
	Management Commitmenta				Supervisor Supporta				Management Commitmentb				Supervisor Supportb
	B	95% CI	p-value		B	95% CI	p-value		B	95% CI	p-value		B	95% CI	p-value
Safety Behaviors
Safety Behavior	0.435461	(0.35, 0.52)	<0.001		0.67371	(0.52, 0.83)	<0.001		0.40768	(0.30, 0.52)	<0.001		0.62981	(0.41, 0.85)	<0.001
Safety Compliance	0.13782	(0.06, 0.22)	<0.01		0.33321	(0.19, 0.47)	<0.001		0.08992	(-0.01, 0.19)	0.069		0.30458	(0.12, 0.49)	<0.01
Organizational Outcomes
Engagement on EMS Runs	0.22579	(0.15, 0.30)	<0.001		0.46168	(0.33, 0.59)	<0.001		0.08488	(-0.01, 0.18)	0.0731		0.19114	(-0.01, 0.39)	0.0649
Engagement on Fire Runs	0.1677	(0.11, 0.22)	<0.001		0.43851	(0.35, 0.53)	<0.001		0.08955	(0.01, 0.17)	0.0335		0.33954	(0.19, 0.49)	<0.001
Job Satisfaction	0.7009	(0.62, 0.78)	<0.001		1.05575	(0.88, 1.23)	<0.001		0.6084	(0.51, 0.71)	<0.001		0.82629	(0.59, 1.06)	<0.001
a. Adjusted for: roster size (0-31, 32-53, 54-104, 105-1556), annual call volume (35-1549, 1550-3999, 4000-10011, 10012-533594), population served (300-14399, 14400-31355, 31356-77145, 77146-2700000), organization type (career, volunteer)
b. Adjusted for: roster size (8-36, 37-69, 70-131, 132-3565), annual call volume (37-2137, 2138-5089, 5090-12996, 12997-452826), population served (800-17256, 17257-35999, 36000-104591, 104592-7555754), organization type (career, volunteer)
Bolded values are statistically significant at an alpha level of 0.05
B represents the unstandardized parameter estimate of beta

## Sheet: Supple. Table 2
Supplemental Table 2: Multilevel logistic regression between safety climate and injury status for FOCUS 1.0 and 2.0, adjusting for organization type
	FOCUS 1.0			FOCUS 2.0
	All individuals (n=17,627), All departments (n=275)			All individuals (n=14,806), All departments (n=170)
	Estimate	95% CI	OR (95% CI)	Estimate	95% CI	OR (95% CI)
Unadjusted
Management Commitment	-0.0245	(-0.03, -0.01)	0.98 (0.97, 0.99)	-0.0184	(-0.03, -0.01)	0.98 (0.97, 0.99)
Supervisor Support	-0.0517	(-0.07, -0.03)	0.95 (0.93, 0.97)	-0.0145	(-0.04, 0.02)	0.99 (0.96, 1.02)
Adjusted*
Management Commitment	-0.0122	(-0.02, -0.001)	0.99 (0.98, 1.00)	-0.0103	(-0.03, -0.005)	0.99 (0.97, 1.00)
Supervisor Support	-0.0462	(-0.07, -0.02)	0.95 (0.93, 0.98)	-0.0047	(-0.04, 0.03)	1.00 (0.96, 1.03)
*Adjusted for age, years of experience, sex (male, female), rank (non-officer, officer, leadership), and organization type (career, volunteer)

## Sheet: Suppl. Table 3
Supplemental table 3: Linear regression models examining the relationship between safety climate scores and safety behaviors/organizational outcomes for FOCUS 1.0 and FOCUS 2.0 overall and stratified by organization type, excluding departments that have assessed with FOCUS more than once
	FOCUS 1.0 (n=193 Departments)								FOCUS 2.0 (n=102 Departments)
	Overall								Overall
	Management Commitmenta				Supervisor Supporta				Management Commitmente				Supervisor Supporte
	n=193				n=193				n=102				n=102
	B	95% CI	p-value		B	95% CI	p-value		B	95% CI	p-value		B	95% CI	p-value
Safety Behaviors
Safety Behavior	0.38687	(0.29, 0.49)	<0.001		0.70607	(0.54, 0.87)	<0.001		0.35403	(0.019, 0.51)	<0.001		0.79511	(0.51, 1.08)	<0.001
Safety Compliance	0.1183	(0.02, 0.22)	0.0222		0.38038	(0.21, 0.55)	<0.001		-0.02095	(-0.17, 0.13)	0.7775		0.19576	(-0.08, 0.47)	0.1551
Organizational Outcomes
Engagement on EMS Runs	0.26213	(0.17, 0.35)	<0.001		0.44616	(0.29, 0.60)	<0.001		0.09895	(-0.03, 0.23)	0.1271		0.22973	(-0.01, 0.47)	0.057
Engagement on Fire Runs	0.18117	(0.12, 0.25)	<0.001		0.42611	(0.32, 0.53)	<0.001		0.09413	(-0.02, 0.21)	0.0961		0.41309	(0.22, 0.61)	<0.001
Job Satisfaction	0.73665	(0.64, 0.84)	<0.001		1.05969	(0.86, 1.26)	<0.001		0.61422	(0.49, 0.74)	<0.001		0.91236	(0.63, 1.19)	<0.001
	Management Commitment to Safety								Management Commitment to Safety
	Career Departmentb				Volunteer Departmentd				Career Departmentf				Volunteer Departmentg
	n=133				n=60				n=85				n=17
	B	95% CI	p-value		B	95% CI	p-value		B	95% CI	p-value		B	95% CI	p-value
Safety Behaviors
Safety Behavior	0.41301	(0.32, 0.51)	<0.001		0.50606	(0.22, 0.79)	0.0008		0.36066	(0.18, 0.54)	<0.001		0.49919	(-0.39, 1.39)	0.218
Safety Compliance	0.16476	(0.06, 0.27)	<0.01		0.12569	(-0.14, 0.39)	0.3435		0.05786	(-0.08, 0.20)	0.408		-0.14517	(-0.96, 0.67)	0.6786
Organizational Outcomes
Engagement on EMS Runs	0.26309	(0.16, 0.37)	<0.001		0.28273	(0.06, 0.51)	0.0153		0.07313	(-0.06, 0.21)	0.2742		-0.06139	(-0.91, 0.78)	0.8645
Engagement on Fire Runs	0.14218	(0.07, 0.21)	<0.001		0.28214	(0.11, 0.46)	<0.01		0.04506	(-0.08, 0.17)	0.4625		0.0045	(-0.43, 0.44)	0.9807
Job Satisfaction	0.70022	(0.57, 0.83)	<0.001		0.76336	(0.58, 0.95)	<0.001		0.57052	(0.42, 0.42)	<0.001		0.33713	(-0.29, 0.96)	0.2366
	Supervisor Support for Safety								Supervisor Support for Safety
	Career Departmentb				Volunteer Departmentd				Career Departmentf				Volunteer Departmentg
	n=133				n=60				n=85				n=17
	B	95% CI	p-value		B	95% CI	p-value		B	95% CI	p-value		B	95% CI	p-value
Safety Behaviors
Safety Behavior	0.67822	(0.47, 0.89)	<0.001		0.71039	(0.41, 1.01)	<0.001		0.88714	(0.50, 1.27)	<0.001		0.88357	(-0.71, 2.48)	0.2241
Safety Compliance	0.49208	(0.30, 0.69)	<0.001		0.19138	(-0.11, 0.49)	0.2019		0.41523	(0.12, 0.71)	0.0067		-0.36246	(-1.80, 1.08)	0.5604
Organizational Outcomes
Engagement on EMS Runs	0.60484	(0.40, 0.81)	<0.001		0.30336	(0.05, 0.56)	0.0222		0.23839	(-0.06, 0.53)	0.1098		-0.22927	(-1.73, 1.27)	0.7207
Engagement on Fire Runs	0.53138	(0.41, 0.65)	<0.001		0.35495	(0.16, 0.55)	<0.01		0.49347	(0.25, 0.74)	<0.001		-0.15277	(-0.92, 0.61)	0.6424
Job Satisfaction	1.04454	(0.73, 1.36)	<0.001		0.91279	(0.72, 1.11)	<0.001		0.84102	(0.44, 1.25)	<0.001		0.51623	(-0.65, 1.68)	0.3203
a. Adjusted for: roster size (0-29, 30-47, 48-88, 89-1189), annual call volume (35-1239, 1240-3399, 3400-6188, 6189-522594), population served (300-12499, 12500-26420, 26421-59999, 60000-2700000)
b. Adjusted for roster size (0-30, 31-52, 53-109, 109-1189), annual call volume (550-3099, 3100-4699, 4700-9618, 9619-522594) and population served (4500-21999, 22000-36524, 36525-85650, 85651-1700000)
d. Adjusted for roster size (11-27, 28-42, 43-63, 64-177), annual call volume (35-433, 434-799, 800-1346, 1347-5176) and population served (300-4499, 4500-9999, 10000-17499, 17500-75000)
e. Adjusted for: roster size (8-32, 33-62, 63-122, 123-3565), annual call volume (37-1996, 1997-4818, 4818-4819, 11331-452826), population served (800-23999, 24000-39216, 39217-109999, 110000-4014966)
f. Adjusted for roster size (8-36, 37-66, 67-127, 128-3565), annual call volume (274-2599, 2600-5128,5129-12374, 12375-251346) and population served (800-20684, 20685-38064, 38065-94749, 94750-1900000)
g. Adjusted for roster size (15-29, 30-37, 38-50, 51-117), annual call volume (37-289, 290-849, 850-1349, 1350-5493) and population served (1250-5399, 5400-9999, 10000-20999, 21000-63914)
FOCUS 1.0 n's do not add up to 198 due to missing values (n=5) for adjusted covariates (n=5 for career)
FOCUS 2.0 n's do not add up to 137 due to missing values (n=3) for adjusted covariates (n=3 for career)
Bolded values are statistically significant at an alpha level of 0.05

## Sheet: Suppl. Table 4
Supplemental Table 4: Multilevel logistic regression between safety climate and injury status among individuals stratified by organization type for FOCUS 1.0 and 2.0, excluding departments that have assessed with FOCUS more than once
	FOCUS 1.0
	All individuals (n=10,532), All departments (n=198)				Individuals (n=9,738), Career departments (n=138)				Individuals (n=794), Volunteer departments (n=60)
	Estimate	95% CI	OR (95% CI)		Estimate	95% CI	OR (95% CI)		Estimate	95% CI	OR (95% CI)
Unadjusted
Management Commitment	-0.0314	(-0.04, -0.02)	0.97 (0.96, 0.98)		-0.0188	(-0.03, -0.005)	0.98 (0.97, 1.00)		-0.037	(-0.09, 0.02)	0.96 (0.91, 1.02)
Supervisor Support	-0.0519	(-0.08, -0.02)	0.95 (0.92, 0.98)		-0.0532	(-0.08, -0.02)	0.95 (0.92, 0.98)		-0.0379	(-0.09, 0.02)	0.96 (0.91, 1.02)
Adjusted*
Management Commitment	-0.027	(-0.04, -0.02)	0.97 (0.96, 0.98)		-0.0139	(-0.03, 0.0003)	0.99 (0.97, 1.00)		-0.0378	(-0.09, 0.01)	0.96 (0.91, 1.01)
Supervisor Support	-0.0502	(-0.08, -0.02)	0.95 (0.92, 0.98)		-0.0516	(-0.08, -0.02)	0.95 (0.92, 0.98)		-0.0383	(-0.09, 0.02)	0.96 (0.91, 1.02)
	FOCUS 2.0
	All individuals (n=7,634), All departments (n=104)				Individuals (n=7,395), Career departments (n=87)				Individuals (n=239), Volunteer departments (n=17)
	Estimate	95% CI	OR (95% CI)		Estimate	95% CI	OR (95% CI)		Estimate	95% CI	OR (95% CI)
Unadjusted
Management Commitment	-0.0191	(-0.04, -0.001)	0.98 (0.96, 1.00)		-0.0058	(-0.03, 0.02)	0.99 (0.97, 1.02)		-0.1069	(-0.17, -0.04)	0.90 (0.84, 0.96)
Supervisor Support	-0.0238	(-0.07, 0.02)	0.98 (0.93, 1.02)		-0.0032	(-0.05, 0.04)	1.00 (0.95, 1.04)		-0.1281	(-0.40, 0.14)	0.88 (0.67, 1.15)
Adjusted*
Management Commitment	-0.0165	(-0.03, 0.002)	0.98 (0.97, 1.00)		-0.0035	(-0.02, 0.02)	1.00 (0.98, 1.02)		-0.1139	(-0.17, -0.05)	0.89 (0.84, 0.95)
Supervisor Support	-0.0145	(-0.05, 0.03)	0.99 (0.95, 1.03)		0.0065	(-0.04, 0.05)	1.01 (0.96, 1.05)		-0.1116	(-0.38, 0.16)	0.90 (0.68, 1.17)
*Adjusted for age, years of experience, sex (male, female), and rank (non-officer, officer, leadership)

## Sheet: Suppl. Table 5
Supplemental Table 5: Linear regression models examining the relationship between safety climate scores and safety behaviors/organizational outcomes for FOCUS 1.0 and FOCUS 2.0 overall and stratified by organization type, excluding departments with <60% response rate
	FOCUS 1.0 (n=213 Departments)								FOCUS 2.0 (n=134 Departments)
	Overall								Overall
	Management Commitmenta				Supervisor Supporta				Management Commitmente				Supervisor Supporte
	n=213				n=213				n=134				n=134
	B	95% CI	p-value		B	95% CI	p-value		B	95% CI	p-value		B	95% CI	p-value
Safety Behaviors
Safety Behavior	0.40288	(0.31, 0.49)	<0.001		0.61133	(0.42, 0.80)	<0.001		0.31518	(0.21, 0.42)	<0.001		0.51555	(0.28, 0.75)	<0.001
Safety Compliance	0.07969	(-0.002, 0.16)	0.0546		0.27309	(0.12, 0.43)	<0.001		0.01594	(-0.08, 0.11)	0.7302		0.28619	(0.10, 0.47)	<0.01
Organizational Outcomes
Engagement on EMS Runs	0.19429	(0.12, 0.27)	<0.001		0.45857	(0.31, 0.61)	<0.001		0.08969	(-0.01, 0.19)	0.0779		0.20219	(-0.01, 0.41)	0.0561
Engagement on Fire Runs	0.13447	(0.08, 0.19)	<0.001		0.42398	(0.32, 0.53)	<0.001		0.11677	(0.03, 0.20)	0.0059		0.39664	(0.23, 0.56)	<0.001
Job Satisfaction	0.67622	(0.58, 0.77)	<0.001		1.06499	(0.85, 1.28)	<0.001		0.64541	(0.54, 0.75)	<0.001		0.99776	(0.73, 1.27)	<0.001
	Management Commitment to Safety								Management Commitment to Safety
	Career Departmentb				Volunteer Departmentd				Career Departmentf				Volunteer Departmentf
	n=178				n=35				n=120				n=15
	B	95% CI	p-value		B	95% CI	p-value		B	95% CI	p-value		B	95% CI	p-value
Safety Behaviors
Safety Behavior	0.45298	(0.37, 0.54)	<0.001		0.60216	(0.14, 1.06)	0.0124		0.34468	(0.23, 0.46)	<0.001		1.1536	(-0.24, 2.54)	0.0825
Safety Compliance	0.14894	(0.07, 0.23)	<0.001		0.03144	(-0.36, 0.42)	0.8695		0.03852	(-0.05, 0.13)	0.4147		0.77716	(-1.75, 3.31)	0.4417
Organizational Outcomes
Engagement on EMS Runs	0.18853	(0.10, 0.27)	<0.001		0.21646	(-0.06, 0.49)	0.1196		0.1016	(-0.0001, 0.20)	0.0519		-0.23859	(-1.73, 1.25)	0.6792
Engagement on Fire Runs	0.12972	(0.07, 0.19)	<0.001		0.18569	(-0.07, 0.44)	0.1477		0.08619	(-0.002, 0.17)	0.0549		-0.0292	(-1.01, 0.95)	0.9382
Job Satisfaction	0.69368	(0.59, 0.80)	<0.001		0.89139	(0.60, 1.19)	<0.001		0.5963	(0.48, 0.71)	<0.001		-0.0773	(-1.52, 1.37)	0.8893
	Supervisor Support for Safety								Supervisor Support for Safety
	Career Departmentb				Volunteer Departmentd				Career Departmentg				Volunteer Departmentg
	n=178				n=35				n=120				n=15
	B	95% CI	p-value		B	95% CI	p-value		B	95% CI	p-value		B	95% CI	p-value
Safety Behaviors
Safety Behavior	0.6261	(0.40, 0.85)	<0.001		0.80895	(0.38, 1.24)	<0.001		0.49583	(0.21, 0.78)	<0.001		0.41938	(-0.35, 1.19)	0.2044
Safety Compliance	0.39143	(0.21, 0.57)	<0.001		0.24043	(-0.16, 0.64)	0.2226		0.21021	(0.001, 0.42)	0.0496		0.874	(0.58, 1.17)	<0.001
Organizational Outcomes
Engagement on EMS Runs	0.49508	(0.31, 0.68)	<0.001		0.32636	(0.05, 0.60)	0.0208		0.25378	(0.02, 0.49)	0.0332		-0.00593	(-0.70, 0.69)	0.9822
Engagement on Fire Runs	0.49702	(0.37, 0.62)	<0.001		0.32196	(0.08, 0.57)	0.0122		0.37957	(0.19, 0.57)	<0.001		0.10704	(-0.31, 0.53)	0.5201
Job Satisfaction	1.12356	(0.84, 1.41)	<0.001		0.9349	(0.63, 1.24)	<0.001		0.96344	(0.64, 1.29)	<0.001		0.25033	(-0.31, 0.81)	0.2833
a. Adjusted for: roster size (0-31, 32-53, 54-104, 105-1556), annual call volume (35-2102, 2103-4499, 4500-10532, 10532-522594), population served (300-15999, 16000-35687, 35688-86999, 87000-2700000)
b. Adjusted for roster size (0-31, 32-56, 57-115, 116-1556), annual call volume (550-3099, 3100-5499, 5500-11999, 12000-522594) and population served (4500-24999, 25000-44498, 44499-104999, 105000-2700000)
d. Adjusted for roster size (11-26, 27-39, 40-55, 56-77), annual call volume (35-419, 420-799, 800-1399, 1400-6500) and population served (300-4499, 4500-9999, 10000-17999, 18000-75000)
e. Adjusted for: roster size (8-34, 35-63, 64-113, 114-1398), annual call volume (140-2137, 2138-4799, 4800-10999, 11000-251346), population served (800-16999, 17000-32999, 33000-79999, 80000-1900000)
f. Adjusted for roster size (8-36, 37-66, 67-127, 128-1398), annual call volume (274-2599, 2600-5128,5129-12374, 12375-251346) and population served (800-20684, 20685-38064, 38065-94749, 94750-1900000)
g. Adjusted for roster size (15-25, 26-42, 43-54, 55-102), annual call volume (140-399, 400-849, 850-1499, 1500-6363) and population served (1300-5999, 6000-9999, 10000-20370, 20371-63914)
FOCUS 1.0 n's do not add up to 215 due to missing values (n=2) for adjusted covariates (n=2 for career)
FOCUS 2.0 n's do not add up to 137 due to missing values (n=3) for adjusted covariates (n=3 for career)
Bolded values are statistically significant at an alpha level of 0.05

## Sheet: Suppl. Table 6
Supplemental Table 6: Multilevel logistic regression between safety climate and injury status among individuals stratified by organization type for FOCUS 1.0 and 2.0, excluding departments with <60% response rate
	FOCUS 1.0
	All individuals (n=16,314), All departments (n=216)				Individuals (n=15,700), Career departments (n=181)				Individuals (n=614), Volunteer departments (n=35)
	Estimate	95% CI	OR (95% CI)		Estimate	95% CI	OR (95% CI)		Estimate	95% CI	OR (95% CI)
Unadjusted
Management Commitment	-0.0224	(-0.03, -0.01)	0.98 (0.97, 0.99)		-0.0126	(-0.03, -0.0001)	0.99 (0.97, 1.00)		-0.052	(-0.11, 0.003)	0.95 (0.90, 1.00)
Supervisor Support	-0.0603	(-0.09, -0.04)	0.94 (0.91, 0.96)		-0.0554	(-0.08, -0.03)	0.95 (0.92, 0.97)		-0.0596	(-0.12, 0.001)	0.94 (0.89, 1.00)
Adjusted*
Management Commitment	-0.0192	(-0.03, -0.01)	0.98 (0.97, 0.99)		-0.0088	(-0.02, 0.004)	0.99 (0.98, 1.00)		-0.054	(-0.08, -0.03)	0.95 (0.92, 0.97)
Supervisor Support	-0.0579	(-0.08, -0.03)	0.94 (0.92, 0.97)		-0.0531	(-0.11, -0.0004)	0.94 (0.90, 1.00)		-0.0564	(-0.12, 0.004)	0.95 (0.89, 1.00)
	FOCUS 2.0
	All individuals (n=12,403), All departments (n=137)				Individuals (n=12,086), Career departments (n=122)				Individuals (n=317), Volunteer departments (n=15)
	Estimate	95% CI	OR (95% CI)		Estimate	95% CI	OR (95% CI)		Estimate	95% CI	OR (95% CI)
Unadjusted
Management Commitment	-0.016	(-0.03, -0.003)	0.98 (0.97, 1.00)		-0.0069	(-0.02, 0.01)	0.99 (0.98, 1.01)		0.0887	(0.02, 0.16)	1.09 (1.02, 1.17)
Supervisor Support	-0.0007	(-0.03, 0.03)	1.00 (0.97, 1.03)		0.0057	(-0.02, 0.04)	1.01 (0.98, 1.04)		0.0676	(-0.05, 0.19)	1.07 (0.95, 1.21)
Adjusted*
Management Commitment	-0.0149	(-0.03, -0.002)	0.99 (0.97, 1.00)		-0.0063	(-0.02, 0.01)	0.99 (0.98, 1.01)		0.0045	(-0.03, 0.03)	1.00 (0.97, 1.03)
Supervisor Support	-0.0008	(-0.03, 0.03)	1.00 (0.97, 1.03)		0.066	(-0.003, 0.14)	1.07 (1.00, 1.15)		0.0481	(-0.05, 0.15)	1.05 (0.95, 1.16)
*Adjusted for age, years of experience, sex (male, female), and rank (non-officer, officer, leadership)

## Sheet: Suppl. Table 7
Supplemental Table 7 Descriptive characteristics of FOCUS 1.0 and 2.0 analytic sample stratified by fire department organization type, for comparison between departments that assessed before and during the U.S. COVID-19 response
	FOCUS 2.0								FOCUS 2.0
	Finished assessing between September 1, 2019 and March 1, 2020								Finished assessing between April 1, 2020 - July 1, 2020
	Total population			Career department			Volunteer department		Total population			Career department			Volunteer department
	n=5,941			n=5,690			n=251		n=10,941			n=10,731			n=210
Individual level characteristics	mean±SD	min-max		mean±SD	min-max		mean±SD	min-max	mean±SD	min-max		mean±SD	min-max		mean±SD	min-max
Age	40.6±9.73	18.0-88.0		40.7±9.54	18.0-88.0		39.4±13.4	18.0-75.0	40.9±9.94	18.0-86.0		40.9±9.86	18.0-86.0		38.9±13.1	18.0-75.0
Years of Experience	16.0±9.44	1.00-56.0		16.1±9.28	1.00-47.0		12.8±12.0	1.00-51.0	15.8±9.61	1.00-60.0		15.8±9.55	1.00-58.0		14.6±12.3	1.00-60.0
	n	%		n	%		n	%	n	%		n	%		n	%
Sex
Male	5474	92.1394		5260	92.4429		214	85.259	9784	89.4251		9603	89.4884		181	86.1905
Female	283	4.76351		257	4.5167		26	10.3586	778	7.11087		755	7.03569		23	10.9524
Missing	184	3.09712		173	3.04042		11	4.38247	379	3.46403		373	3.47591		6	2.85714
Rank
Firefighter	956	16.0916		884	15.536		72	28.6853	2165	19.788		2115	19.7093		50	23.8095
Paramedic	111	1.86837		111	1.95079		<5	-	224	2.04734		222	2.06877		<5	-
EMT	45	0.757448		44	0.773286		<5	-	131	1.19733		120	1.11826		11	5.2381
Lieutenant	406	6.83387		396	6.95958		10	3.98406	885	8.08884		873	8.13531		12	5.71429
Captain	540	9.08938		525	9.22671		15	5.9761	948	8.66466		942	8.77831		6	2.85714
Battalion Chief	190	3.19811		187	3.28647		<5	-	325	2.97048		321	2.99133		<5	-
Chief/Commissioner	91	1.53173		80	1.40598		11	4.38247	130	1.18819		121	1.12757		9	4.28571
More than one selected	3466	58.3403		3330	58.5237		136	54.1833	5909	54.0079		5797	54.0211		112	53.3333
Missing	136	2.28918		133	2.33743		<5	-	224	2.04734		220	2.05014		<5	-
Officer status*										0
Non-officer	3932	66.1841		3759	66.0633		173	68.9243	7274	66.4839		7124	66.3871		150	71.4286
Officer	1536	25.8542		1489	26.1687		47	18.7251	2875	26.2773		2842	26.484		33	15.7143
Leadership	337	5.67245		309	5.43058		28	11.1554	568	5.19148		545	5.07874		23	10.9524
Missing	136	2.28918		133	2.33743		<5	-	224	2.04734		220	2.05014		<5	-
Race and Ethnicity
Hispanic	358	6.02592		357	6.27417		<5	-	924	8.4453		916	8.53602		8	3.80952
More than one	228	3.83774		223	3.91916		5	1.99203	689	6.29741		682	6.35542		7	3.33333
Non-Hispanic Black or African American	401	6.74971		397	6.97715		<5	-	832	7.60442		830	7.7346		<5	-
Non-Hispanic White	4429	74.5497		4204	73.884		225	89.6414	7304	66.7581		7120	66.3498		184	87.619
Other**	290	4.88133		280	4.92091		10	3.98406	702	6.41623		696	6.48588		6	2.85714
Missing	235	3.95556		229	4.0246		6	2.39044	490	4.47857		487	4.53825		<5	-
Education
Less than high school	8	0.134657		7	0.123023		<5	-	22	0.201079		21	0.195695		<5	-
High school or equivalent	2386	40.1616		2299	40.4042		87	34.6614	4116	37.62		4035	37.6013		81	38.5714
Undergraduate degree	3168	53.3244		3045	53.5149		123	49.004	6006	54.8944		5900	54.9809		106	50.4762
Graduate degree	274	4.61202		241	4.2355		33	13.1474	618	5.64848		598	5.57264		20	9.52381
Missing	105	1.76738		98	1.72232		7	2.78884	179	1.63605		177	1.64943		<5	-
Injury last 12 months
No	4902	82.5114		4674	82.1441		228	90.8367	8747	79.947		8557	79.7409		190	90.4762
Yes	982	16.5292		968	17.0123		14	5.57769	2124	19.4132		2104	19.6067		20	9.52381
Missing	57	0.959434		48	0.843585		9	3.58566	70	0.639795		70	0.652316		0	0
Medical Treatment for Injury¥
No	339	34.5214		333	34.4008		6	42.8571	714	33.6158		708	33.6502		6	30
Yes	642	65.3768		634	65.4959		8	57.1429	1405	66.1488		1391	66.1122		14	70
Missing	1	0.101833		1	0.103306		0	0	5	0.235405		5	0.237643		0	0
	Total departments			Career department			Volunteer department		Total departments			Career department			Volunteer department
	n=82			n=67			n=15		n=88			n=78			n=10
Fire Department Characteristics	mean±SD	min-max		mean±SD	min-max		mean±SD	min-max	mean±SD	min-max		mean±SD	min-max		mean±SD	min-max
Percent EMS runs	66.6±17.5	11.0-90.0		69.3±14.4	15.0-90.0		54.7±24.7	11.0-85.0	64.5±19.8	2.36-96.7		66.9±15.7	8.00-96.7		45.7±35.1	2.36-86.7
Percent fire runs	25.3±19.0	1.00-85.0		22.7±17.2	1.00-85.0		36.5±23.1	2.00-83.0	27.5±23.7	1.58-97.6		24.1±19.6	1.58-92.0		54.3±35.1	13.3-97.6
Engagement on EMS runs	74.7±5.05	61.9-87.1		73.9±4.46	61.9-82.9		78.4±6.04	65.0-87.1	72.7±4.56	63.8-88.5		72.1±4.06	63.8-81.0		77.2±5.92	67.9-88.5
Engagement on fire runs	84.2±4.19	72.2-93.3		83.9±3.73	72.2-91.1		85.3±5.86	73.3-93.3	83.4±3.89	74.2-94.8		83.3±3.71	74.2-93.6		84.9±5.08	77.8-94.8
Job Satisfaction	78.6±7.64	61.1-97.5		77.2±7.00	61.1-89.6		85.0±7.31	67.0-97.5	77.3±6.78	61.3-92.9		76.6±6.68	61.3-92.9		82.4±5.48	70.0-90.0
Safety Behavior	86.8±6.02	71.7-98.3		86.5±6.07	71.7-97.1		87.9±5.90	77.3-98.3	86.3±6.35	63.3-95.0		86.5±5.97	66.7-95.0		84.9±9.04	63.3-92.8
Safety Compliance	88.2±5.02	63.3-96.5		88.9±4.14	77.7-96.5		85.1±7.27	63.3-93.1	88.2±4.97	65.8-94.4		88.8±4.19	76.7-94.4		83.3±7.63	65.8-92.3
Management Commitment	71.1±11.0	44.8-97.9		67.9±9.24	44.8-90.3		85.2±5.75	78.6-97.9	68.8±9.07	45.7-89.0		67.4±8.37	45.7-86.2		79.4±7.46	61.4-89.0
Supervisor Support	83.5±4.46	70.0-97.9		82.7±3.74	70.0-93.0		87.1±5.71	78.3-97.9	82.4±3.45	73.9-89.8		82.5±3.27	74.7-89.5		82.1±4.84	73.9-89.8
	n	%		n	%		n	%	n	%		n	%		n	%
Roster size
0-24	10	12.1951		6	8.95522		4	26.6667	8	9.09091		7	8.97436		1	10
25-49	21	25.6098		15	22.3881		6	40	18	20.4545		14	17.9487		4	40
50-99	27	32.9268		23	34.3284		4	26.6667	26	29.5455		23	29.4872		3	30
100+	24	29.2683		23	34.3284		1	6.66667	36	40.9091		34	43.5897		2	20
Missing	0	0		0	0		0	0	0	0		0	0		0	0
Annual number of calls
0-499	7	8.53659		2	2.98507		5	33.3333	4	4.54545		1	1.28205		3	30
500-999	9	10.9756		3	4.47761		6	40	2	2.27273		1	1.28205		1	10
1,000-4,999	29	35.3659		25	37.3134		4	26.6667	32	36.3636		28	35.8974		4	40
5,000-9,999	17	20.7317		17	25.3731		0	0	19	21.5909		17	21.7949		2	20
10,000+	20	24.3902		20	29.8507		0	0	31	35.2273		31	39.7436		0	0
Missing	0	0		0	0		0	0	0	0		0	0		0	0
Population served
0-4,999	3	3.65854		0	0		3	20	2	2.27273		1	1.28205		1	10
5,000-9,999	10	12.1951		5	7.46269		5	33.3333	3	3.40909		2	2.5641		1	10
10,000-24,999	16	19.5122		12	17.9104		4	26.6667	21	23.8636		16	20.5128		5	50
25,000-49,999	14	17.0732		12	17.9104		2	13.3333	22	25		19	24.359		3	30
50,000-99,999	20	24.3902		19	28.3582		1	6.66667	12	13.6364		12	15.3846		0	0
100,000+	18	21.9512		18	26.8657		0	0	27	30.6818		27	34.6154		0	0
Missing	1	1.21951		1	1.49254		0	0	1	1.13636		1	1.28205		0	0
CPSE accrediation
No	70	85.3659		56	83.5821		14	93.3333	75	85.2273		65	83.3333		10	100
Yes	12	14.6341		11	16.4179		1	6.66667	13	14.7727		13	16.6667		0	0
ISO rating
High (1, 2, 3)	62	75.6098		54	80.597		8	53.3333	65	73.8636		62	79.4872		3	30
Medium (4, 5, 6)	15	18.2927		11	16.4179		4	26.6667	18	20.4545		13	16.6667		5	50
Low (7, 8, 9, 10)	1	1.21951		0	0		1	6.66667	1	1.13636		0	0		1	10
Missing	4	4.87805		2	2.98507		2	13.3333	4	4.54545		3	3.84615		1	10
*If more than one rank was selected, the highest level of rank was designated for this categorization
**Due to small sample sizes in some categories, Other includes individuals that self-identified as: Asian, Native Hawaiian or Pacific Islander, American Indian or Alaskan Native, and Other
¥This variable was calculated from only those that reported an injury, thus the n's will not add up to the total individuals in the category and the percentage is based on those that were injured

## Sheet: Suppl. Table 8
Supplemental Table 8: Linear regression models examining the relationship between safety climate scores and safety behaviors/organizational outcomes for FOCUS 2.0 overall and stratified by organization type, for comparison between departments that assessed before and during the U.S. COVID-19 response
	FOCUS 2.0 (n=81 Departments)							FOCUS 2.0 (n=86 Departments)
	Finished assessing between September 1, 2019 and March 1, 2020							Finished assessing between April 1, 2020 - July 1, 2020
	Overall							Overall
	Management Commitmenta				Supervisor Supporta			Management Commitmenta				Supervisor Supporta
	n=81				n=81			n=86				n=86
	B	95% CI	p-value		B	95% CI	p-value	B	95% CI	p-value		B	95% CI	p-value
Safety Behaviors
Safety Behavior	0.37115	(0.24, 0.50)	<0.001		0.46883	(0.16, 0.78)	0.0034	0.35312	(0.18, 0.52)	<0.001		0.8224	(0.45, 1.20)	<0.001
Safety Compliance	0.00698	(-0.13, 0.14)	0.9178		0.08282	(-0.20, 0.36)	0.5541	0.05453	(-0.09, 0.20)	0.4623		0.57725	(0.27, 0.88)	<0.001
Organizational Outcomes
Engagement on EMS Runs	0.16122	(0.04, 0.28)	0.0101		0.36104	(0.11, 0.61)	0.0053	0.0352	(-0.09, 0.16)	0.5904		0.07178	(-0.22, 0.36)	0.625
Engagement on Fire Runs	0.1197	(0.01, 0.23)	0.0271		0.33561	(0.12, 0.55)	0.0024	-0.01945	(-0.13, 0.10)	0.7378		0.38933	(0.15, 0.63)	0.0021
Job Satisfaction	0.5999	(0.47, 0.73)	<0.001		1.07857	(0.77-1.38)	<0.001	0.639975	(0.51, 0.77)	<0.001		0.62846	(0.21, 1.05)	0.0038
	Management Commitment to Safety							Management Commitment to Safety
	Career Departmentb				Volunteer Departmentc			Career Departmentb				Volunteer Departmentc
	n=66				n=15			n=76				n=9
	B	95% CI	p-value		B	95% CI	p-value	B	95% CI	p-value		B	95% CI	p-value
Safety Behaviors
Safety Behavior	0.4081	(0.25, 0.57)	<0.001		-0.32695	(-1.79, 1.14)	0.5691	0.3551	(0.18, 0.53)	<0.001		1.36771	(0.16, 2.58)	0.0443
Safety Compliance	0.05636	(-0.07, 0.18)	0.3581		-1.18	(-4.27, 1.91)	0.3502	0.0886	(-0.05, 0.22)	0.191		0.82763	(-0.09, 1.75)	0.0554
Organizational Outcomes
Engagement on EMS Runs	0.16637	(0.04, 0.29)	0.0082		-0.02507	(-2.38, 2.33)	0.9778	0.017	(-0.11, 0.15)	0.7959		-0.286	(-0.79, 0.22)	0.0879
Engagement on Fire Runs	0.15197	(0.04, 0.26)	0.0083		-0.12519	(-3.11, 2.86)	0.9129	-0.03611	(-0.15, 0.08)	0.5424		0.2206	(-3.30, 3.74)	0.5717
Job Satisfaction	0.49883	(0.33, 0.66)	<0.001		0.10089	(-3.17, 3.37)	0.9358	0.62181	(0.48, 0.77)	<0.001		0.5655	(-2.88, 4.01)	0.2847
	Supervisor Support for Safety							Supervisor Support for Safety
	Career Departmentb				Volunteer Departmentc			Career Departmentb				Volunteer Departmentc
	n=66				n=15			n=76				n=9
	B	95% CI	p-value		B	95% CI	p-value	B	95% CI	p-value		B	95% CI	p-value
Safety Behaviors
Safety Behavior	0.46653	(0.04, 0.89)	0.031		-0.22486	(-2.44, 1.99)	0.792	0.80389	(0.38, 1.23)	<0.001		3.04	(-11.3, 17.4)	0.2265
Safety Compliance	0.18048	(-0.09, 0.45)	0.193		-1.7315	(-6.22, 2.76)	0.3448	0.38385	(0.06, 0.70)	0.0193		1.82693	(-7.27, 10.9)	0.2377
Organizational Outcomes
Engagement on EMS Runs	0.27755	(-0.01, 0.56)	0.0556		0.10344	(-3.33, 3.53)	0.9373	0.05258	(-0.27, 0.37)	0.7445		-0.62328	(-4.20, 2.95)	0.2701
Engagement on Fire Runs	0.2943	(0.04, 0.55)	0.0255		-0.34153	(-4.67, 3.99)	0.8375	0.31973	(0.04, 0.60)	0.0253		0.68443	(-5.42, 6.79)	0.3895
Job Satisfaction	1.03858	(0.65, 1.43)	<0.001		0.33193	(-4.41, 5.08)	0.855	0.73114	(0.24, 1.22)	0.0039		1.4622	(-1.55, 4.48)	0.1024
a. Adjusted for: roster size (8-35, 36-58, 59-111, 112-869), annual call volume (37-1799, 1800-4177, 4178-9959, 9960-109816), population served (1250-17166, 17167-37999, 38000-75016, 75017-753253)
b. Adjusted for: roster size (8-43, 44-72, 73-126, 127-859), annual call volume (400-2652, 2653-5718, 5719-13955, 13956-109816), population served (5000-23999, 24000-54302, 54303-99999, 100000-753253)
c. Adjusted for: roster size (16-19, 20-37, 38-53, 54-102), annual call volume (37-289, 290-849, 850-1349, 1350-2103), population served (1250-5399, 5400-9699, 9700-20999, 21000-63914)
FOCUS 1.0 n's do not add up to 215 due to missing values (n=2) for adjusted covariates (n=2 for career)
FOCUS 2.0 n's do not add up to 137 due to missing values (n=3) for adjusted covariates (n=3 for career)
Bolded values are statistically significant at an alpha level of 0.05

## Sheet: Suppl. Table 9
Supplemental Table 9: Multilevel logistic regression between safety climate and injury status among individuals stratified by organization type for FOCUS 2.0, for comparison between departments that assessed before and during the U.S. COVID-19 response
	FOCUS 2.0
	Finished assessing between September 1, 2019 and March 1, 2020
	All individuals (n=5,190), All departments (n=82)				Individuals (n=4,977), Career departments (n=67)				Individuals (n=213), Volunteer departments (n=15)
	Estimate	95% CI	OR (95% CI)		Estimate	95% CI	OR (95% CI)		Estimate	95% CI	OR (95% CI)
Unadjusted
Management Commitment	-0.0232	(-0.03, -0.01)	0.98 (0.97, 0.99)		-0.0154	(-0.03, -0.003)	0.98 (0.97, 1.00)		0.0505	(-0.05, 0.15)	1.05 (0.95, 1.16)
Supervisor Support	-0.0201	(-0.05, 0.01)	0.98 (0.95, 1.01)		-0.0077	(-0.04, 0.03)	0.99 (0.96, 1.03)		0.0604	(-0.05, 0.17)	1.06 (0.95, 1.19)
Adjusted*
Management Commitment	-0.022	(-0.03, -0.01)	0.98 (0.97, 0.99)		-0.0151	(-0.03, -0.002)	0.99 (0.97, 1.00)		0.022	(-0.06, 0.10)	1.02 (0.94, 1.11)
Supervisor Support	-0.0198	(-0.05, 0.01)	0.98 (0.95, 1.01)		-0.0091	(-0.04, 0.03)	0.99 (0.96, 1.03)		0.0369	(-0.06, 0.13)	1.04 (0.94, 1.14)
	FOCUS 2.0
	Finished assessing between April 1, 2020 - July 1, 2020
	Individuals (n=9,616), Career departments (n=88)				Individuals (n=9,426), Career departments (n=78)				Individuals (n=190), Volunteer departments (n=10)
	Estimate	95% CI	OR (95% CI)		Estimate	95% CI	OR (95% CI)		Estimate	95% CI	OR (95% CI)
Unadjusted
Management Commitment	-0.0118	(-0.04, 0.01)	0.99 (0.96, 1.01)		-0.002	(-0.03, 0.02)	1.00 (0.97, 1.02)		-0.132	(-0.19, -0.07)	0.88 (0.83, 0.93)
Supervisor Support	-0.0039	(-0.06, 0.05)	1.00 (0.94, 1.05)		0.0072	(-0.05, 0.06)	1.01 (0.95, 1.06)		-0.1891	(-0.43, 0.06)	0.83 (0.65, 1.06)
Adjusted*
Management Commitment	-0.0089	(-0.03, 0.01)	0.99 (0.97, 1.01)		0.0009	(-0.02, 0.02)	1.00 (0.98, 1.02)		-0.1319	(-0.19, -0.07)	0.88 (0.83, 0.93)
Supervisor Support	0.0061	(-0.04, 0.05)	1.01 (0.96, 1.05)		0.0167	(-0.03, 0.06)	1.02 (0.97, 1.06)		-0.1745	(-0.43, 0.08)	0.84 (0.65, 1.08)
*Adjusted for age, years of experience, sex (male, female), and rank (non-officer, officer, leadership)
