# Supplementary material for: An updated analysis of safety climate and downstream outcomes in two convenience samples of U.S. fire departments (FOCUS 1.0 and 2.0 survey waves)
Source: Inj Epidemiol. 2024 May 21;11:19. doi: 10.1186/s40621-024-00502-8 (PMC11106928; doi:10.1186/s40621-024-00502-8)
Supplement: Supplementary file 2 — Additional file 2: Supplemental Figure 1. Flowcharts of the analytic samples for FOCUS 1.0 and FOCUS 2.0 survey waves. Supplemental Figure 2A. Box and whisker plots comparing FOCUS safety climate scores by size variables for FOCUSv.1.0 departments. Supplemental Figure 2B. Box and whisker plots comparing FOCUS safety climate scores by size variables for FOCUSv.2.0 departments. [file 40621_2024_502_MOESM2_ESM.xlsx]

## Sheet: Suppl. Figure 1
Supplemental Figure 1: Flowcharts of the analytic samples for FOCUS 1.0 and FOCUS 2.0 survey waves
A. Flowchart of exclusionary criteria for the FOCUS 1.0 survey wave analytic sample
B. Flowchart of exclusionary criteria for the FOCUS 2.0 survey wave analytic sample

## Sheet: Suppl. Figure 2A and 2B
Supplemental Figure 2A: Box and whisker plots comparing Management Commitment and Supervisor Support scores by size variables for FOCUS 1.0 departments																			Supplemental Figure 2B: Box and whisker plots comparing Management Commitment and Supervisor Support scores by size variables for FOCUS 2.0 departments
A. Comparison of mean Management Commitment to Safety scores by roster size categories for FOCUS 1.0 departments																			A. Comparison of mean Management Commitment to Safety scores by roster size categories for FOCUS 2.0 departments
B. Comparison of mean Supervisor Support for Safety scores by roster size categories for FOCUS 1.0 departments																			B. Comparison of mean Supervisor Support for Safety scores by roster size categories for FOCUS 2.0 departments
C. Comparison of mean Management Commitment to Safety scores by annual call volume categories for FOCUS 1.0 departments																			C. Comparison of mean Management Commitment to Safety scores by annual call volume categories for FOCUS 2.0 departments
D. Comparison of mean Supervisor Support for Safety scores by annual call volume categories for FOCUS 1.0 departments																			D. Comparison of mean Supervisor Support for Safety scores by annual call volume categories for FOCUS 2.0 departments
E. Comparison of mean Management Commitment to Safety scores by population served categories for FOCUS 1.0 departments																			E. Comparison of mean Management Commitment to Safety scores by population served categories for FOCUS 2.0 departments
F. Comparison of mean Supervisor Support for Safety scores by population served categories for FOCUS 1.0 departments																			F. Comparison of mean Supervisor Support for Safety scores by population served categories for FOCUS 2.0 departments
